# Supplementary material for: The protective effect of Er-Xian decoction against myocardial injury in menopausal rat model
Source: BMC Complement Altern Med. 2018 Sep 3;18:245. doi: 10.1186/s12906-018-2311-9 (PMC6122672; doi:10.1186/s12906-018-2311-9)
Supplement: Supplementary file 1 — Differentially expressed mRNA. This file listed 185 differentially expressed mRNA (≥2-fold, P value≤0.05) between the ventricular muscles of the EXD and OVX rats. (XLSX 17 kb) [file 12906_2018_2311_MOESM1_ESM.xlsx]

## Sheet: Up-regulated
GeneSymbol	Fold Change	P-value
Rhbdl3	4.04302	0.0362484
Spin4	3.45416	0.00516637
Twistnb	2.95683	0.0348322
N6amt2	2.80693	0.0150832
RGD1566215	2.50758	0.0319847
Rgc32	2.47223	0.0341208
Csrnp1	2.47219	0.0499228
Zfp458	2.45679	0.0167466
Eif3s6ip	2.41784	0.0441677
Aif1l	2.4091	0.00766042
LOC56764	2.39372	0.0361523
LOC687395	2.38633	0.00883719
E2f1	2.31517	0.044963
Pdyn	2.23727	0.012251
Cpox	2.21111	0.018909
Olr322	2.2046	0.022749
Gcap14	2.17863	0.0209747
Mphosph8	2.16214	0.034407
Gstt2	2.16176	0.0492609
Aff4	2.11645	0.0312627
Negr1	2.11604	0.037128
Rcn1	2.06097	0.0153807
Stat3	2.06027	0.032358
Ksr1	2.03595	0.0187152
Cpt1b	2.02981	0.000437787
Spc25	2.0107	0.0359571
Pex11a	2.00818	0.00813039
Tbc1d7	2.00437	0.00596974

## Sheet: Down-regulated
GeneSymbol	Fold Change	P-value
Ckmt2	-8.97467	0.0391731
Chm	-7.9032	0.0193713
Ahnak	-6.04571	0.0191488
Nr1i3	-5.00374	0.0183127
Lyzl6	-4.89326	0.0342138
Tm4sf19	-4.63619	0.0488218
Srd5a2	-4.21588	0.0414119
Ifitm3	-4.19968	0.0189642
Fxyd1	-4.06566	0.0147753
Fmo13	-3.89151	0.0116345
Olr1375	-3.86656	0.0223574
Fabp4	-3.83759	0.0241783
Rmrp	-3.80143	0.0467455
Ehd2	-3.76627	0.0319794
Hspb7	-3.69184	0.00198264
Ahnak	-3.63528	0.018783
Dbp	-3.58746	0.0333093
Tom1l2	-3.50283	0.0277448
Prdm10	-3.49292	0.0374961
Myh13	-3.46415	0.0376979
Nppb	-3.4525	0.0272863
Vom1r98	-3.40158	0.0355969
RT1-CE7	-3.36382	0.0156508
Mbnl1	-3.32493	0.00697672
Ankrd1	-3.2878	0.0168695
Krtap4-3	-3.21297	0.0221459
Ly96	-3.18326	0.00700985
Lgals9	-3.17935	0.0457259
Lamc1	-3.17542	0.0294772
Actn2	-3.08893	0.0301013
Prr16	-3.08523	0.0366285
Sema6c	-3.06821	0.00122539
Ctnna3	-3.05389	0.0147472
Iqcf2	-2.97325	0.000333549
Itgb5	-2.96981	0.0143411
Myh6	-2.9642	0.0137097
Ms4a10	-2.93658	0.0169577
Fstl3	-2.92626	0.0324906
Pcsk6	-2.91126	0.0197098
Vegfa	-2.8687	0.0152885
Myl2	-2.86158	0.00163495
Nkd2	-2.8531	0.0311758
Ccdc27	-2.83069	0.00359458
Med12	-2.78892	0.00398791
Dspp	-2.77514	0.0366456
Scgb3a1	-2.7373	0.0453086
Aqp1	-2.73033	0.0304479
Plec	-2.69384	0.0157946
Neurog3	-2.6763	0.0144556
Cdcp2	-2.67291	0.0227287
Myl3	-2.67157	0.0231964
Tp63	-2.65611	0.00535389
RGD1564018	-2.62893	0.0127441
RT1-T18	-2.5914	0.0419583
Grin2d	-2.57364	0.0102709
Hnrnpul2	-2.54886	0.0488712
RGD1565689	-2.54192	0.0413719
Mtus1	-2.53628	0.0463572
Chd2	-2.52226	0.0188921
Myl4	-2.49244	0.0291647
Slc31a2	-2.48239	0.0194032
Shisa8	-2.47138	0.0457606
Gk2	-2.47081	0.00183749
Myh7	-2.46997	0.0118739
Pla2g2a	-2.46853	0.0481019
Nrp1	-2.46596	0.0439511
Ptgr1	-2.45013	0.000267772
Troap	-2.44685	0.0364093
Zfp7	-2.44268	0.0269357
Olr903	-2.44201	0.028429
Acoxl	-2.39406	0.0113895
Hpcal1	-2.38876	0.0124416
Atp4a	-2.37054	0.00321489
Krt4	-2.36224	0.0288227
LOC691700	-2.36033	0.001625
Lasp1	-2.34647	0.0210627
Nrap	-2.34521	0.0110225
Adra2b	-2.34299	0.00333432
Vom1r104	-2.33218	0.0126031
Ifitm2	-2.33203	0.0247782
LOC679547	-2.33013	0.013525
Tril	-2.32797	0.0192871
Lypd6b	-2.32214	0.037848
LOC679219	-2.32133	0.0470003
Zfyve26	-2.3167	0.0161741
Mgp	-2.3136	0.00941024
Clic4	-2.30377	0.0243276
Ttc13	-2.28443	0.0291997
Folr4	-2.279	0.00912572
Tmco4	-2.27367	0.0160211
Nppa	-2.26378	0.0432723
Bgn	-2.26274	0.0361493
Smcp	-2.26063	0.0187309
Acsf2	-2.25927	0.0205982
Upf2	-2.25893	0.0424434
Taok1	-2.25585	0.00498871
Trim5	-2.24648	0.0234781
Tmem114	-2.22582	0.0454075
Rhbdl1	-2.21704	0.0379476
LOC684745	-2.20183	0.0227459
Vom1r37	-2.20029	0.0269164
Flt1	-2.19541	0.00571285
Olr80	-2.19322	0.00831138
RGD1305664	-2.19262	0.00350731
Klk1c10	-2.19179	0.01835
Dcun1d1	-2.18767	0.0350618
LOC690725	-2.18646	0.00348984
Hspb9	-2.17848	0.0382644
LOC690012	-2.17522	0.013524
Tecpr1	-2.17376	0.0186756
Gmfb	-2.17248	0.0449219
Taar4	-2.1703	0.0266668
Itgae	-2.17022	0.0156826
Heatr5a	-2.16608	0.0287793
Aplnr	-2.16575	0.00084302
Kdm4dl	-2.15336	0.00818025
Gfod2	-2.1514	0.0218777
Wwtr1	-2.13793	0.00102078
Atp7b	-2.13775	0.00230535
Parvb	-2.13589	0.0326111
Vwa2-ps1	-2.13573	0.0066854
Fxyd7	-2.13522	0.0437806
Gab2	-2.13484	0.026545
Ttbk1	-2.11172	0.00203639
RGD1309821	-2.11062	0.00100134
Zfp853	-2.11039	0.000663546
Rab11fip1	-2.10337	0.00468845
Btnl4	-2.09967	0.0238684
Serpina3n	-2.08843	0.000848851
Pex11g	-2.08773	0.000127141
Hadha	-2.08428	0.0225286
Lta	-2.07893	0.0202043
Pirt	-2.0739	0.0376126
Col1a1	-2.07371	0.0233817
Cat	-2.07192	0.0362463
Ccdc164	-2.07061	0.0106634
RGD1559513	-2.06815	0.01098
Fads6	-2.06692	0.0331207
Vegfa	-2.06076	0.0433836
Galr1	-2.06	0.0310326
Srgn	-2.05919	0.0131228
Gbp5	-2.05802	0.0313606
Ppp1r12b	-2.056	0.0200956
Nipal4	-2.05586	0.0312209
Lef1	-2.04887	0.0125446
Ttn	-2.04737	0.0170568
H6pd	-2.03642	0.00674596
Olr1635	-2.03535	0.04248
Fuz	-2.02546	0.0108962
RT1-T18	-2.0253	0.0111113
Krt39	-2.02363	0.0332697
Gpt2	-2.02354	0.0130052
Arhgef18	-2.02253	0.0340178
Trim72	-2.01844	0.0144914
Il12rb2	-2.01693	0.0428815
Erf	-2.00976	0.0128143
Muc20	-2.00902	0.0359258
